# Supplementary material for: Interactions between a dsDNA Oligonucleotide and Imidazolium Chloride Ionic Liquids: Effect of Alkyl Chain Length, Part I
Source: Molecules. 2021 Dec 25;27(1):116. doi: 10.3390/molecules27010116 (PMC8746396; doi:10.3390/molecules27010116)
Supplement: Supplementary file 1 [file molecules-27-00116-s001.zip]

Archive with 1 entries (1 files):
- molecules-1515815-supplementary.pdf
